# Supplementary material for: Prevalence and Antimicrobial Resistance of Bacterial Uropathogens Isolated from Dogs and Cats
Source: Antibiotics (Basel). 2022 Dec 1;11(12):1730. doi: 10.3390/antibiotics11121730 (PMC9774110; doi:10.3390/antibiotics11121730)
Supplement: Supplementary file 1 [file antibiotics-11-01730-s001.zip]

Archive with 1 entries (1 files):
- antibiotics-2042814-supplementary.pdf
